# Supplementary material for: TcEVdb: a database for T-cell-derived small extracellular vesicles from single-cell transcriptomes
Source: Database (Oxford). 2025 Feb 28;2025:baaf012. doi: 10.1093/database/baaf012 (PMC11885782; doi:10.1093/database/baaf012)
Supplement: baaf012_Supp [file baaf012_supp.zip]

Archive with 1 entries (1 files):
- suppl_data/Supplementary Tables.xlsx
