# Supplementary material for: TcEVdb: a database for T-cell-derived small extracellular vesicles from single-cell transcriptomes
Source: Database (Oxford). 2025 Feb 28;2025:baaf012. doi: 10.1093/database/baaf012 (PMC11885782; doi:10.1093/database/baaf012)
Supplement: baaf012_Supp [file baaf012_supp.zip › suppl_data/Supplementary Tables.xlsx]

## Sheet: Table S1
Supplementary Table S1 : Accession number used in TcEVdb
PRJNA954353
PRJNA917312
PRJNA868764
PRJNA836546
PRJNA743437
PRJNA733055
PRJNA733053
PRJNA722255
PRJNA721683
PRJNA714380
PRJNA704035
PRJNA668142
PRJNA650256
PRJNA639580
PRJNA625939
PRJNA616380
PRJNA603748
PRJNA520832
PRJNA509910
PRJNA1038764
PRJNA1017828

## Sheet: Table S2
Supplementary Table S2 : Collection of T cell types markers
CD4 T cell types markers
Tn	['CCR7', 'SELL', 'TCF7', 'LEF1','IL7R']
Treg	['FOXP3', 'CTLA4', 'IL2RA', 'IKZF2', 'TNFRSF9', 'TIGIT', 'CCR8', 'RTKN2', 'BATF', 'TNFRSF4', 'IL32', 'TNFRSF18', 'RGS1', 'CD74', 'LAYN', 'IL1R2', 'DUSP4', 'TBC1D4']
Th1	['IFNG', 'CCL4', 'CCL5', 'ID2', 'CXCL13', 'DUSP2', 'HAVCR2', 'PDE7B', 'PDCD1', 'GZMA', 'ZBED2', 'MYO7A', 'GZMB', 'BHLHE40', 'RBPJ']
Th2	['GZMK', 'IL4', 'GATA3', 'GSTA4', 'SLC25A44']
Th17	['KLRB1', 'CCR6', 'CAPG', 'CCL20', 'IL7R', 'RORA', 'IL4I1', 'ANXA1', 'CXCR6', 'ANKRD28', 'CEBPD', 'IL23R', 'TNFSF13B', 'MGAT4A', 'RORC', 'CTSH', 'CD40LG']
Tfh	['CXCR5', 'PDCD1', 'TNFSF8', 'IL6ST', 'TOX2', 'TOX', 'CXCL13', 'NR3C1', 'IL21']
Tcm	['KLF2', 'TRADD', 'ICAM2', 'PTGER2', 'GPR183', 'LTB', 'S100A10', 'FLT3LG', 'SORL1']
Tem	['GZMK', 'GZMA', 'KLRB1', 'CCL5', 'CCL4', 'CST7', 'EOMES', 'ITM2C', 'CD4', 'F2R', 'IFNG']
Tex	['TNFRSF18', 'CTLA4', 'RGS1', 'DUSP4', 'PDCD1', 'TIGIT', 'SRGN', 'CXCL13', 'GAPDH', 'DNPH1']
Tc	['GZMA', 'GZMB', 'GZMK', 'CD4', 'GZMH', 'NKG7', 'CCL5', 'CST7']
Tm	['ANXA1', 'CD40LG', 'ZFP36L2', 'S100A4', 'HOPX', 'CCL5', 'GZMA', 'IL7R', 'CCR7', 'CXCR4', 'GZMK', 'IFNGR1', 'CAPG', 'CD52', 'SH3BGRL3', 'ID2', 'BHLHE40', 'ALOX5AP']
Temra	['PLEK', 'NKG7', 'GZMH', 'FGFBP2', 'GNLY', 'PRF1', 'CX3CR1', 'S1PR5', 'CTSW']
CD8 T cell types markers
Tn	['CCR7', 'SELL', 'TCF7', 'LEF1', 'TRABD2A', 'ACTN1', 'LDLRAP1', 'NOSIP', 'TXK', 'MAL']
Tex	['HAVCR2', 'CCL3', 'CXCL13', 'CTLA4', 'TIGIT', 'ENTPD1', 'PDCD1', 'CXCR6', 'TNFRSF9']
Trm	['ITGA1', 'XCL1', 'CCL5', 'CAPG', 'XCL2', 'JUN', 'CXCR3', 'ID2', 'CXCR6', 'ZNF683', 'CD8A', 'GZMA', 'CKLF', 'JAML']
Tem	['GZMK', 'CX3CR1', 'GZMH', 'CST7', 'DUSP2', 'CD74', 'CXCR4', 'EOMES', 'SH2D1A', 'GZMA', 'CD8B', 'CCL5', 'CMC1', 'GZMB', 'KLRD1', 'GNLY']
Tcm	['CREM', 'FAM177A1', 'LDHA', 'CCR7', 'OAZ1', 'CMC1', 'CLDND1', 'SARAF', 'FTH1', 'TRAT1', 'MLLT3', 'GGA2', 'CYSTM1', 'DUSP2', 'CST7', 'IL7R', 'DKK3', 'ITM2C', 'GPR183', 'TRMO', 'ATP6V0C']
Tc	['PLEK', 'KLRG1', 'GNLY', 'FCRL6', 'GZMH', 'NKG7', 'FGFBP2', 'CX3CR1', 'ADGRG1', 'S1PR5', 'FGR', 'FCGR3A', 'HOPX', 'GZMK', 'EEF1A1P5', 'TMIGD2', 'CCR6', 'ZEB2', 'CD8B', 'KLRD1', 'TMSB4XP8', 'KLRK1', 'PTPRCAP', 'SPON2', 'CD8A', 'SLC9A3R1', 'PRF1', 'PLAC8']
Temra	['CX3CR1', 'GZMH', 'FCGR3A', 'GZMB', 'S1PR5', 'NKG7', 'KLRD1', 'FGR', 'PLEK', 'FGFBP2', 'GNLY']
Unconventional T cell types markers
MAIT	['KLRB1', 'SLC4A10', 'NCR3', 'IFNGR1', 'LST1', 'ZBTB16', 'DPP4', 'IL23R', 'DUSP1', 'ME1', 'JAML', 'IL18RAP', 'RORC', 'COLQ', 'RORA', 'CCR6', 'SLAMF1']
gdT	['TRDC', 'TRDV2', 'GZMB', 'TRDV1', 'CD3D', 'TRGC1']
NKT	['KIR2DL4', 'NKG7', 'GZMM', 'ZMAT4', 'CD122', 'NKG2D', 'GZMB', 'GNLY', 'COX6A2', 'GZMA', 'CD314', 'AC022126.1', 'IKZF2', 'TYROBP', 'XCL2', 'XCL1', 'KIR3DL2', 'KIR2DL3', 'CD69', 'IL2RB', 'CD161', 'CD3D', 'CD11b', 'CD56', 'CD16', 'CD94']
Cell states marker
Activation	['BATF', 'CARD11', 'CBLB', 'CD247', 'CD28', 'CD300A', 'EOMES', 'ITK', 'JUNB', 'MALT1', 'NKG7', 'PRDM1', 'PRKCQ', 'RUNX3', 'SOCS1', 'TBX21', 'ZAP70']
Stress_response	['ATM', 'ATR', 'BAG3', 'CCAR2', 'DNAJB1', 'DNAJB6', 'DNAJC2', 'DNAJC7', 'GSK3B', 'HIKESHI', 'HSF1', 'HSPA1A', 'HSPA1B', 'HSPA5', 'HSPA6', 'HSPA8', 'MAPK1', 'MAPK3', 'MAPKAPK2', 'NUP62', 'RPA1', 'RPA2', 'RPA3', 'SEH1L', 'SIRT1', 'TPR', 'YWHAE']
Anergy	['NR4A1', 'LAG3', 'NFATC2', 'CBLB', 'RNF128', 'DGKA', 'EGR3', 'NT5E', 'EGR2', 'NRP1', 'TOB1', 'ITCH', 'IZUMO1R']
Cell_death	['CASP8', 'RPS27A', 'TNFRSF10B', 'RIPK1', 'TNFSF10', 'UBA52', 'FASLG', 'YWHAE', 'BIRC3', 'BIRC2', 'UBB', 'UBC', 'XIAP', 'RIPK3', 'CFLAR', 'TRAF2', 'AKT1', 'TNFRSF1A', 'MAPK8', 'MAGED1', 'TNFRSF10A', 'TRADD', 'CASP3', 'BID', 'BAD', 'FADD', 'BCL2L11', 'FAS']
Naive	['BTG2', 'FOXP1', 'IL7R', 'TCF7', 'BTG1', 'ACTN1', 'SELL', 'KLF2', 'KLF3', 'LEF1', 'CCR7', 'TOB1', 'FOXO1', 'LTB']
Adhesion	['ITGA4', 'ITGA6', 'ITGA8', 'ITGA9', 'ITGAL', 'ITGAM', 'ITGAV', 'ITGB1', 'ITGB2', 'ITGB7', 'ITGB8', 'ITGA1']
Senescence	['CDKN2B', 'KLRK1', 'IFNA1', 'ATM', 'TAB1', 'TSC2', 'MAPK8', 'MAP3K5', 'TP53', 'IFNA2', 'IFNAR2', 'MAPK9', 'TERF2', 'IFNAR1', 'CDKN2A', 'CDKN1A', 'MAPK14']
Exhaustion	['NR4A1', 'IRF4', 'EOMES', 'BATF', 'PDCD1', 'PTPN2', 'PTPN6', 'TIM3', 'PTPN11', 'PRDM1', 'ENTPD1', 'LAG3', 'GATA3', 'LAYN', 'CTLA4', 'HAVCR2', 'TIGIT', 'TOX']
Regulating	['FOXP3', 'IKZF2', 'IKZF4', 'IL2RA', 'ENTPD1', 'CCR4', 'ICOS', 'IL10RA', 'TGFB1', 'TIGIT', 'CTLA4', 'LAG3', 'HAVCR2', 'PDCD1']
Cytotoxicity	['PRF1', 'GZMA', 'GZMB', 'GZMH', 'GNLY', 'FGFBP2', 'GZMK', 'GZMM', 'NKG7', 'IFNG', 'CTSW', 'CST7']
Proliferation	['BAX', 'CCND1', 'CCNB1', 'HMGB2', 'IGFBP2', 'MKI67', 'TOP2A', 'CD24', 'IGF1', 'PTPRC', 'ABL1', 'CD40LG', 'RIPK2', 'EBI3', 'IL2', 'IL23A', 'IL4', 'CD86', 'SLAMF1', 'TNFSF4', 'TNFSF9', 'IL18', 'SYK', 'STAT5B', 'TNFRSF4', 'HMGB1', 'AGER', 'CCL5']
Quiescence	['BTG2', 'FOXP1', 'TGFBR1', 'VSIR', 'BTG1', 'TSC2', 'TSC1', 'KLF2', 'TOB1', 'FOXO1', 'RUNX1']
IFN_response	['IFITM3', 'IFITM2', 'IFNAR2', 'IFNGR1', 'IRF1', 'IRF7', 'JAK1', 'JAK2', 'OAS1', 'OAS2', 'OAS3', 'PARP14', 'IFIH1', 'STAT1', 'STAT2', 'PARP9', 'IFITM1', 'ISG15']
TNF_receptors	['TNFRSF10B', 'TNFRSF10C', 'TNFRSF10D', 'TNFRSF11A', 'TNFRSF12A', 'TNFRSF13B', 'TNFRSF13C', 'TNFRSF14', 'TNFRSF17', 'TNFRSF18', 'TNFRSF19', 'TNFRSF1A', 'TNFRSF1B', 'TNFRSF21', 'TNFRSF25', 'TNFRSF4', 'TNFRSF6B', 'TNFRSF8', 'TNFRSF9']
Miao, Y.-R., Zhang, Q., Lei, Q., Luo, M., Xie, G.-Y., Wang, H., Guo, A.-Y., ImmuCellAI: A Unique Method for Comprehensive T-Cell Subsets Abundance Prediction and its Application in Cancer Immunotherapy. Adv. Sci. 2020, 7, 1902880. https://doi.org/10.1002/advs.201902880
Ianevski, A., Giri, A.K. & Aittokallio, T. Fully-automated and ultra-fast cell-type identification using specific marker combinations from single-cell transcriptomic data. Nat Commun 13, 1246 (2022). https://doi.org/10.1038/s41467-022-28803-w
Domínguez Conde C, Xu C, Jarvis LB, Rainbow DB, Wells SB, Gomes T, Howlett SK, Suchanek O, Polanski K, King HW, Mamanova L, Huang N, Szabo PA, Richardson L, Bolt L, Fasouli ES, Mahbubani KT, Prete M, Tuck L, Richoz N, Tuong ZK, Campos L, Mousa HS, Needham EJ, Pritchard S, Li T, Elmentaite R, Park J, Rahmani E, Chen D, Menon DK, Bayraktar OA, James LK, Meyer KB, Yosef N, Clatworthy MR, Sims PA, Fa…
Liangtao Zheng et al. ,Pan-cancer single-cell landscape of tumor-infiltrating T cells.Science374,abe6474(2021).DOI:10.1126/science.abe6474
Chu, Y., Dai, E., Li, Y. et al. Pan-cancer T cell atlas links a cellular stress response state to immunotherapy resistance. Nat Med 29, 1550–1562 (2023). https://doi.org/10.1038/s41591-023-02371-y
Zheng C , Zheng L , Yoo J K ,et al.Landscape of Infiltrating T Cells in Liver Cancer Revealed by Single-Cell Sequencing[J].Cell, 2017, 169(7):1342-1356.e16.DOI:10.1016/j.cell.2017.05.035.
Zhang, L., Yu, X., Zheng, L. et al. Lineage tracking reveals dynamic relationships of T cells in colorectal cancer. Nature 564, 268–272 (2018). https://doi.org/10.1038/s41586-018-0694-x
Guo, X., Zhang, Y., Zheng, L. et al. Publisher Correction: Global characterization of T cells in non-small-cell lung cancer by single-cell sequencing. Nat Med 24, 1628 (2018). https://doi.org/10.1038/s41591-018-0167-7

## Sheet: Table S3
Supplementary Table S3 : Differentially expressed genes of each CD4 Tex derived EV subtypes
group	names	scores	logfoldchanges	pvals	pvals_adj	pct_nz_group	pct_nz_reference
1	TMSB10	53.4534	1.1783	0	0	0.990676	0.6256
1	MALAT1	39.0086	0.731204	0	0	0.995954	0.787903
2	MALAT1	51.8185	1.04578	0	0	0.998024	0.802087
2	EEF1A1	27.6124	0.744885	7.89422e-168	3.31741e-164	0.746816	0.643894
2	B2M	24.991	0.533455	7.65543e-138	1.93024e-134	0.835529	0.775815
2	RPLP1	20.2133	0.516608	7.47493e-91	1.57061e-87	0.735178	0.676702
3	MT-CO1	85.3969	3.37584	0	0	0.95501	0.242891
3	MT-CO2	59.9531	2.76435	0	0	0.741975	0.205406
3	MT-CO3	41.8999	2.50706	0	0	0.539397	0.138017
3	MT-ATP6	37.541	2.63154	0	6.21574e-305	0.470088	0.100715
3	MT-CYB	33.2523	2.26441	1.89261e-242	4.77204e-239	0.443093	0.117715
3	MTRNR2L12	28.4635	2.71914	3.31665e-178	6.96884e-175	0.352626	0.068428
3	MT-ND4L	19.8214	2.11729	1.94509e-87	3.50311e-84	0.26216	0.061762
3	MT-ND4	15.6492	1.71762	3.36285e-55	5.29943e-52	0.228113	0.069712
3	MTRNR2L8	12.9293	2.06556	3.07725e-38	4.31054e-35	0.192607	0.06696
3	MT-ND1	12.7795	1.73409	2.13512e-37	2.69174e-34	0.179232	0.048921
3	MT-ND5	11.9058	1.73211	1.1039e-32	1.26517e-29	0.168531	0.047759
3	MT-ATP8	10.9968	2.20174	3.95743e-28	4.15761e-25	0.138132	0.026601
3	MT-ND3	10.9609	2.38754	5.89216e-28	5.71404e-25	0.132782	0.021709
3	MT-ND2	5.95208	1.51495	2.64761e-09	1.96344e-06	0.087549	0.027273
3	MT-ND6	4.6397	2.09936	3.48916e-06	0.00244377	0.058852	0.011986
